# Supplementary material for: Unravelling habituation for COVID-19-related information: A panel data study in Japan
Source: PLoS One. 2024 Jul 30;19(7):e0306456. doi: 10.1371/journal.pone.0306456 (PMC11288468; doi:10.1371/journal.pone.0306456)
Supplement: S1 Data — (XLSX) [file pone.0306456.s002.xlsx]

## Sheet: A1.Descriptive statistics
Table A1. Descriptive statistics
	n	Mean	Standard deviation	Median	Min	Max	Range	Skew	kurtosis
Retail and recreation mobility (week-on-week difference )	39950	-0.01865	10.055	1	-64	65	129	-0.429	6.29
Residential time (week-on-week difference )	39950	0.01885	4.771	0	-30	32	62	0.279	7.1
Infected cases in the increasing phase (week-on-week difference of the IHS transformed value)	39950	0.18824	0.645	0	-3.4	5.89	9.288	1.733	8.12
Infected cases in the decreasing phase (week-on-week difference of the IHS transformed value)	39950	-0.14076	0.514	0	-5.21	3.99	9.204	-1.163	8.44
Spatially weighted infected cases (week-on-week difference of the IHS transformed value)	39950	0.07959	0.842	-0.000188	-9.34	27.79	37.13	9.757	195.1
DSE	39950	0.08763	0.283	0	0	1	1	2.917	6.51
Spatially weighted DSE	39950	0.06139	0.219	0	0	3.35	3.348	6.826	62.21
Vaccination rate (1st dose) (week-on-week difference)	39950	0.63721	1.294	0.017217	0	7.76	7.757	2.049	2.99
Vaccination rate (2nd dose) (week-on-week difference)	39950	0.63276	1.275	0	0	7.5	7.503	2	2.75
Vaccination rate (3rd dose) (week-on-week difference)	39950	0.51794	1.298	0	0	7.08	7.081	2.773	6.88
Spatially weighted vaccination rate (1st dose) (week-on-week difference)	39950	0.481	1.392	0.011421	0	21.06	21.06	5.748	43.98
Spatially weighted vaccination rate (2nd dose) (week-on-week difference)	39950	0.48434	1.399	0	0	19.51	19.513	5.63	41.3
Spatially weighted vaccination rate (3rd dose) (week-on-week difference)	39950	0.76348	2.724	0	0	39.37	39.372	6.862	62.25
Temperature (day-on-day difference of the IHS transformed value)	39950	0.00144	0.338	0.007807	-4.43	3.81	8.245	-0.978	26.36
Precipitation (IHS transformed value)	39950	0.89017	1.434	0	0	6.42	6.417	1.405	0.64
Population density (log-transformed value)	39950	6.81498	0.766	6.6796	5.46	9.19	3.73	1.182	1.54
Over 65 (log-transformed value)	39950	3.41253	0.104	3.42752	3.1	3.62	0.516	-0.949	1.02
Tuesday dummy	39950	0.13294	0.34	0	0	1	1	2.162	2.68
Wednesday dummy	39950	0.13294	0.34	0	0	1	1	2.162	2.68
Thursday dummy	39950	0.13176	0.338	0	0	1	1	2.177	2.74
Friday dummy	39950	0.13176	0.338	0	0	1	1	2.177	2.74
Holidays dummy	39950	0.34235	0.475	0	0	1	1	0.664	-1.56

## Sheet: A2.Results_Retail&recreation
Table A2. Estimated results for the retail and recreation mobility (the regression analyses are conducted seven times, from lag-1 to lag-7 regression)
	Waves	Phases	Lags	Doses	Coefficients	Standard error	Z value	P value	95% CI (upper)	95% CI (lower)
Infected cases	1	Increasing	1	NA	-0.916	0.176	-5.21	1.9e-07	-0.57104	-1.26096
Infected cases	1	Increasing	2	NA	-1.09	0.131	-8.36	0	-0.83324	-1.34676
Infected cases	1	Increasing	3	NA	-1.06	0.112	-9.51	0	-0.84048	-1.27952
Infected cases	1	Increasing	4	NA	-0.989	0.108	-9.12	0	-0.77732	-1.20068
Infected cases	1	Increasing	5	NA	-0.985	0.153	-6.44	1.16e-10	-0.68512	-1.28488
Infected cases	1	Increasing	6	NA	-0.9	0.234	-3.85	0.000118	-0.44136	-1.35864
Infected cases	1	Increasing	7	NA	-0.798	0.288	-2.77	0.00554	-0.23352	-1.36248
Infected cases	2	Increasing	1	NA	-0.665	0.0413	-16.1	0	-0.584052	-0.745948
Infected cases	2	Increasing	2	NA	-0.68	0.0698	-9.74	0	-0.543192	-0.816808
Infected cases	2	Increasing	3	NA	-0.705	0.0582	-12.1	0	-0.590928	-0.819072
Infected cases	2	Increasing	4	NA	-0.559	0.072	-7.77	7.99e-15	-0.41788	-0.70012
Infected cases	2	Increasing	5	NA	-0.489	0.0366	-13.4	0	-0.417264	-0.560736
Infected cases	2	Increasing	6	NA	-0.432	0.0299	-14.4	0	-0.373396	-0.490604
Infected cases	2	Increasing	7	NA	-0.311	0.0351	-8.85	0	-0.242204	-0.379796
Infected cases	3	Increasing	1	NA	-0.235	0.0694	-3.39	0.000697	-0.098976	-0.371024
Infected cases	3	Increasing	2	NA	-0.201	0.0814	-2.47	0.0134	-0.041456	-0.360544
Infected cases	3	Increasing	3	NA	-0.279	0.0834	-3.34	0.000826	-0.115536	-0.442464
Infected cases	3	Increasing	4	NA	-0.289	0.0784	-3.69	0.000225	-0.135336	-0.442664
Infected cases	3	Increasing	5	NA	-0.247	0.0642	-3.84	0.000121	-0.121168	-0.372832
Infected cases	3	Increasing	6	NA	-0.245	0.0646	-3.8	0.000144	-0.118384	-0.371616
Infected cases	3	Increasing	7	NA	-0.176	0.0419	-4.2	2.61e-05	-0.093876	-0.258124
Infected cases	4	Increasing	1	NA	-0.347	0.102	-3.4	0.000671	-0.14708	-0.54692
Infected cases	4	Increasing	2	NA	-0.306	0.117	-2.61	0.00898	-0.07668	-0.53532
Infected cases	4	Increasing	3	NA	-0.303	0.139	-2.19	0.0287	-0.03056	-0.57544
Infected cases	4	Increasing	4	NA	-0.444	0.0704	-6.3	3e-10	-0.306016	-0.581984
Infected cases	4	Increasing	5	NA	-0.497	0.0636	-7.81	5.77e-15	-0.372344	-0.621656
Infected cases	4	Increasing	6	NA	-0.279	0.0975	-2.87	0.00417	-0.0879	-0.4701
Infected cases	4	Increasing	7	NA	-0.324	0.0818	-3.96	7.44e-05	-0.163672	-0.484328
Infected cases	5	Increasing	1	NA	-0.0954	0.0662	-1.44	0.15	0.034352	-0.225152
Infected cases	5	Increasing	2	NA	-0.267	0.166	-1.61	0.108	0.05836	-0.59236
Infected cases	5	Increasing	3	NA	-0.382	0.163	-2.35	0.0189	-0.06252	-0.70148
Infected cases	5	Increasing	4	NA	-0.361	0.118	-3.06	0.00225	-0.12972	-0.59228
Infected cases	5	Increasing	5	NA	-0.38	0.138	-2.76	0.00583	-0.10952	-0.65048
Infected cases	5	Increasing	6	NA	-0.277	0.0673	-4.12	3.79e-05	-0.145092	-0.408908
Infected cases	5	Increasing	7	NA	-0.38	0.0948	-4.01	6.17e-05	-0.194192	-0.565808
Infected cases	6	Increasing	1	NA	-0.237	0.0591	-4	6.33e-05	-0.121164	-0.352836
Infected cases	6	Increasing	2	NA	-0.284	0.0461	-6.15	7.69e-10	-0.193644	-0.374356
Infected cases	6	Increasing	3	NA	-0.326	0.114	-2.87	0.00412	-0.10256	-0.54944
Infected cases	6	Increasing	4	NA	-0.42	0.158	-2.66	0.00788	-0.11032	-0.72968
Infected cases	6	Increasing	5	NA	-0.322	0.139	-2.31	0.0209	-0.04956	-0.59444
Infected cases	6	Increasing	6	NA	-0.314	0.116	-2.7	0.00695	-0.08664	-0.54136
Infected cases	6	Increasing	7	NA	-0.333	0.107	-3.12	0.00178	-0.12328	-0.54272
Infected cases	1	Decreasing	1	NA	-0.478	0.134	-3.56	0.000365	-0.21536	-0.74064
Infected cases	1	Decreasing	2	NA	-0.472	0.114	-4.14	3.54e-05	-0.24856	-0.69544
Infected cases	1	Decreasing	3	NA	-0.414	0.0498	-8.32	0	-0.316392	-0.511608
Infected cases	1	Decreasing	4	NA	-0.427	0.0785	-5.44	5.34e-08	-0.27314	-0.58086
Infected cases	1	Decreasing	5	NA	-0.218	0.0602	-3.61	0.000304	-0.100008	-0.335992
Infected cases	1	Decreasing	6	NA	-0.315	0.0597	-5.28	1.29e-07	-0.197988	-0.432012
Infected cases	1	Decreasing	7	NA	-0.219	0.0757	-2.89	0.00384	-0.070628	-0.367372
Infected cases	2	Decreasing	1	NA	-0.203	0.0478	-4.25	2.13e-05	-0.109312	-0.296688
Infected cases	2	Decreasing	2	NA	-0.273	0.0494	-5.52	3.4e-08	-0.176176	-0.369824
Infected cases	2	Decreasing	3	NA	-0.194	0.0508	-3.82	0.000135	-0.094432	-0.293568
Infected cases	2	Decreasing	4	NA	-0.0691	0.055	-1.26	0.209	0.0387	-0.1769
Infected cases	2	Decreasing	5	NA	-0.171	0.0509	-3.37	0.000751	-0.071236	-0.270764
Infected cases	2	Decreasing	6	NA	-0.17	0.0337	-5.03	4.87e-07	-0.103948	-0.236052
Infected cases	2	Decreasing	7	NA	-0.385	0.0427	-9.02	0	-0.301308	-0.468692
Infected cases	3	Decreasing	1	NA	-0.162	0.176	-0.925	0.355	0.18296	-0.50696
Infected cases	3	Decreasing	2	NA	-0.204	0.185	-1.1	0.27	0.1586	-0.5666
Infected cases	3	Decreasing	3	NA	-0.168	0.108	-1.57	0.117	0.04368	-0.37968
Infected cases	3	Decreasing	4	NA	-0.0971	0.162	-0.6	0.549	0.22042	-0.41462
Infected cases	3	Decreasing	5	NA	-0.173	0.0807	-2.15	0.0317	-0.014828	-0.331172
Infected cases	3	Decreasing	6	NA	-0.0261	0.113	-0.23	0.818	0.19538	-0.24758
Infected cases	3	Decreasing	7	NA	-0.073	0.111	-0.66	0.509	0.14456	-0.29056
Infected cases	4	Decreasing	1	NA	-0.457	0.0502	-9.1	0	-0.358608	-0.555392
Infected cases	4	Decreasing	2	NA	-0.341	0.0689	-4.95	7.32e-07	-0.205956	-0.476044
Infected cases	4	Decreasing	3	NA	-0.293	0.0536	-5.48	4.34e-08	-0.187944	-0.398056
Infected cases	4	Decreasing	4	NA	-0.329	0.0623	-5.27	1.34e-07	-0.206892	-0.451108
Infected cases	4	Decreasing	5	NA	-0.304	0.0684	-4.44	9.04e-06	-0.169936	-0.438064
Infected cases	4	Decreasing	6	NA	-0.361	0.0437	-8.27	2.22e-16	-0.275348	-0.446652
Infected cases	4	Decreasing	7	NA	-0.367	0.0881	-4.17	3.05e-05	-0.194324	-0.539676
Infected cases	5	Decreasing	1	NA	-0.108	0.0677	-1.59	0.112	0.024692	-0.240692
Infected cases	5	Decreasing	2	NA	-0.0445	0.0407	-1.09	0.275	0.035272	-0.124272
Infected cases	5	Decreasing	3	NA	-0.0327	0.0396	-0.825	0.409	0.044916	-0.110316
Infected cases	5	Decreasing	4	NA	-0.0396	0.0449	-0.883	0.377	0.048404	-0.127604
Infected cases	5	Decreasing	5	NA	-0.0378	0.0724	-0.522	0.602	0.104104	-0.179704
Infected cases	5	Decreasing	6	NA	-0.00914	0.0618	-0.148	0.883	0.111988	-0.130268
Infected cases	5	Decreasing	7	NA	-0.0108	0.045	-0.24	0.81	0.0774	-0.099
Infected cases	6	Decreasing	1	NA	-0.481	0.12	-4.03	5.67e-05	-0.2458	-0.7162
Infected cases	6	Decreasing	2	NA	-0.474	0.113	-4.21	2.56e-05	-0.25252	-0.69548
Infected cases	6	Decreasing	3	NA	-0.298	0.144	-2.06	0.0392	-0.01576	-0.58024
Infected cases	6	Decreasing	4	NA	-0.567	0.123	-4.63	3.71e-06	-0.32592	-0.80808
Infected cases	6	Decreasing	5	NA	-0.651	0.127	-5.14	2.68e-07	-0.40208	-0.89992
Infected cases	6	Decreasing	6	NA	-0.396	0.134	-2.96	0.00307	-0.13336	-0.65864
Infected cases	6	Decreasing	7	NA	-0.365	0.147	-2.48	0.0132	-0.07688	-0.65312
Spatially weighted infected cases	1	NA	1	NA	-1.23	0.328	-3.74	0.000184	-0.58712	-1.87288
Spatially weighted infected cases	1	NA	2	NA	-1.37	0.238	-5.76	8.49e-09	-0.90352	-1.83648
Spatially weighted infected cases	1	NA	3	NA	-0.96	0.18	-5.33	9.97e-08	-0.6072	-1.3128
Spatially weighted infected cases	1	NA	4	NA	-0.946	0.144	-6.55	5.64e-11	-0.66376	-1.22824
Spatially weighted infected cases	1	NA	5	NA	-0.922	0.207	-4.46	8.32e-06	-0.51628	-1.32772
Spatially weighted infected cases	1	NA	6	NA	-0.998	0.308	-3.24	0.00119	-0.39432	-1.60168
Spatially weighted infected cases	1	NA	7	NA	-0.855	0.363	-2.36	0.0185	-0.14352	-1.56648
Spatially weighted infected cases	2	NA	1	NA	-0.0515	0.118	-0.437	0.662	0.17978	-0.28278
Spatially weighted infected cases	2	NA	2	NA	-0.0138	0.101	-0.137	0.891	0.18416	-0.21176
Spatially weighted infected cases	2	NA	3	NA	0.153	0.12	1.27	0.204	0.3882	-0.0822
Spatially weighted infected cases	2	NA	4	NA	0.0921	0.11	0.837	0.403	0.3077	-0.1235
Spatially weighted infected cases	2	NA	5	NA	-0.129	0.0752	-1.72	0.0854	0.018392	-0.276392
Spatially weighted infected cases	2	NA	6	NA	-0.164	0.0659	-2.48	0.013	-0.034836	-0.293164
Spatially weighted infected cases	2	NA	7	NA	-0.249	0.0816	-3.06	0.00224	-0.089064	-0.408936
Spatially weighted infected cases	3	NA	1	NA	-0.161	0.153	-1.06	0.291	0.13888	-0.46088
Spatially weighted infected cases	3	NA	2	NA	-0.21	0.201	-1.05	0.295	0.18396	-0.60396
Spatially weighted infected cases	3	NA	3	NA	-0.31	0.185	-1.68	0.0926	0.0526	-0.6726
Spatially weighted infected cases	3	NA	4	NA	-0.206	0.221	-0.934	0.35	0.22716	-0.63916
Spatially weighted infected cases	3	NA	5	NA	-0.329	0.281	-1.17	0.241	0.22176	-0.87976
Spatially weighted infected cases	3	NA	6	NA	-0.0389	0.256	-0.152	0.879	0.46286	-0.54066
Spatially weighted infected cases	3	NA	7	NA	0.00896	0.201	0.0446	0.964	0.40292	-0.385
Spatially weighted infected cases	4	NA	1	NA	-0.65	0.27	-2.41	0.0162	-0.1208	-1.1792
Spatially weighted infected cases	4	NA	2	NA	-0.428	0.402	-1.07	0.287	0.35992	-1.21592
Spatially weighted infected cases	4	NA	3	NA	-0.492	0.355	-1.39	0.166	0.2038	-1.1878
Spatially weighted infected cases	4	NA	4	NA	-0.679	0.421	-1.61	0.107	0.14616	-1.50416
Spatially weighted infected cases	4	NA	5	NA	-0.748	0.344	-2.18	0.0294	-0.07376	-1.42224
Spatially weighted infected cases	4	NA	6	NA	-0.564	0.394	-1.43	0.152	0.20824	-1.33624
Spatially weighted infected cases	4	NA	7	NA	-0.541	0.372	-1.45	0.146	0.18812	-1.27012
Spatially weighted infected cases	5	NA	1	NA	-0.113	0.127	-0.891	0.373	0.13592	-0.36192
Spatially weighted infected cases	5	NA	2	NA	-0.16	0.101	-1.58	0.113	0.03796	-0.35796
Spatially weighted infected cases	5	NA	3	NA	-0.143	0.127	-1.13	0.26	0.10592	-0.39192
Spatially weighted infected cases	5	NA	4	NA	-0.183	0.142	-1.29	0.197	0.09532	-0.46132
Spatially weighted infected cases	5	NA	5	NA	-0.234	0.0909	-2.58	0.00989	-0.055836	-0.412164
Spatially weighted infected cases	5	NA	6	NA	-0.279	0.0919	-3.03	0.00245	-0.098876	-0.459124
Spatially weighted infected cases	5	NA	7	NA	-0.394	0.102	-3.86	0.000112	-0.19408	-0.59392
Spatially weighted infected cases	6	NA	1	NA	-0.149	0.0422	-3.52	0.000431	-0.066288	-0.231712
Spatially weighted infected cases	6	NA	2	NA	-0.19	0.036	-5.27	1.38e-07	-0.11944	-0.26056
Spatially weighted infected cases	6	NA	3	NA	-0.213	0.0405	-5.26	1.45e-07	-0.13362	-0.29238
Spatially weighted infected cases	6	NA	4	NA	-0.197	0.0503	-3.92	8.78e-05	-0.098412	-0.295588
Spatially weighted infected cases	6	NA	5	NA	-0.167	0.0624	-2.68	0.00729	-0.044696	-0.289304
Spatially weighted infected cases	6	NA	6	NA	-0.132	0.0611	-2.16	0.0304	-0.012244	-0.251756
Spatially weighted infected cases	6	NA	7	NA	-0.0896	0.047	-1.91	0.0565	0.00252	-0.18172
DSE	1	NA	NA	NA	-3.48	1.37	-2.54	0.0111	-0.7948	-6.1652
DSE	3	NA	NA	NA	-0.272	0.111	-2.46	0.0138	-0.05444	-0.48956
DSE	4	NA	NA	NA	-1.21	0.505	-2.39	0.0168	-0.2202	-2.1998
DSE	5	NA	NA	NA	-0.562	0.156	-3.6	0.000314	-0.25624	-0.86776
Spatially weighted DSE	1	NA	NA	NA	-0.0775	0.474	-0.164	0.87	0.85154	-1.00654
Spatially weighted DSE	3	NA	NA	NA	-0.269	0.233	-1.15	0.249	0.18768	-0.72568
Spatially weighted DSE	4	NA	NA	NA	0.143	0.529	0.271	0.786	1.17984	-0.89384
Spatially weighted DSE	5	NA	NA	NA	-0.276	0.483	-0.573	0.567	0.67068	-1.22268
Vaccination	NA	NA	1	1	0.102	0.047	2.18	0.0296	0.19412	0.00988
Vaccination	NA	NA	2	1	0.0961	0.0455	2.11	0.0347	0.18528	0.00692
Vaccination	NA	NA	3	1	0.0996	0.0447	2.23	0.026	0.187212	0.011988
Vaccination	NA	NA	4	1	0.098	0.0481	2.04	0.0415	0.192276	0.003724
Vaccination	NA	NA	5	1	0.0995	0.0535	1.86	0.0628	0.20436	-0.00536
Vaccination	NA	NA	6	1	0.102	0.0561	1.81	0.0698	0.211956	-0.007956
Vaccination	NA	NA	7	1	0.11	0.0609	1.81	0.0705	0.229364	-0.009364
Vaccination	NA	NA	1	2	0.185	0.0468	3.96	7.55e-05	0.276728	0.093272
Vaccination	NA	NA	2	2	0.195	0.0512	3.81	0.000141	0.295352	0.094648
Vaccination	NA	NA	3	2	0.21	0.0528	3.97	7.07e-05	0.313488	0.106512
Vaccination	NA	NA	4	2	0.204	0.0476	4.27	1.94e-05	0.297296	0.110704
Vaccination	NA	NA	5	2	0.186	0.0467	3.99	6.58e-05	0.277532	0.094468
Vaccination	NA	NA	6	2	0.172	0.0497	3.46	0.000532	0.269412	0.074588
Vaccination	NA	NA	7	2	0.146	0.048	3.04	0.00236	0.24008	0.05192
Vaccination	NA	NA	1	3	0.0445	0.111	0.403	0.687	0.26206	-0.17306
Vaccination	NA	NA	2	3	0.0543	0.108	0.503	0.615	0.26598	-0.15738
Vaccination	NA	NA	3	3	0.0563	0.109	0.517	0.605	0.26994	-0.15734
Vaccination	NA	NA	4	3	0.0549	0.105	0.525	0.599	0.2607	-0.1509
Vaccination	NA	NA	5	3	0.043	0.0969	0.444	0.657	0.232924	-0.146924
Vaccination	NA	NA	6	3	0.0484	0.0989	0.489	0.625	0.242244	-0.145444
Vaccination	NA	NA	7	3	0.048	0.0935	0.514	0.607	0.23126	-0.13526
Spatially weighted vaccination	NA	NA	1	1	-0.022	0.129	-0.17	0.865	0.23084	-0.27484
Spatially weighted vaccination	NA	NA	2	1	-0.00185	0.126	-0.0147	0.988	0.24511	-0.24881
Spatially weighted vaccination	NA	NA	3	1	-0.00215	0.124	-0.0174	0.986	0.24089	-0.24519
Spatially weighted vaccination	NA	NA	4	1	-0.0209	0.119	-0.176	0.86	0.21234	-0.25414
Spatially weighted vaccination	NA	NA	5	1	-0.0264	0.116	-0.227	0.82	0.20096	-0.25376
Spatially weighted vaccination	NA	NA	6	1	0.00487	0.119	0.0409	0.967	0.23811	-0.22837
Spatially weighted vaccination	NA	NA	7	1	0.0306	0.117	0.261	0.794	0.25992	-0.19872
Spatially weighted vaccination	NA	NA	1	2	0.0481	0.104	0.461	0.645	0.25194	-0.15574
Spatially weighted vaccination	NA	NA	2	2	0.0289	0.103	0.279	0.78	0.23078	-0.17298
Spatially weighted vaccination	NA	NA	3	2	0.0164	0.103	0.16	0.873	0.21828	-0.18548
Spatially weighted vaccination	NA	NA	4	2	0.028	0.101	0.276	0.783	0.22596	-0.16996
Spatially weighted vaccination	NA	NA	5	2	0.0265	0.101	0.262	0.793	0.22446	-0.17146
Spatially weighted vaccination	NA	NA	6	2	0.000818	0.104	0.00786	0.994	0.204658	-0.203022
Spatially weighted vaccination	NA	NA	7	2	-0.0139	0.103	-0.136	0.892	0.18798	-0.21578
Spatially weighted vaccination	NA	NA	1	3	-0.0252	0.0156	-1.62	0.105	0.005376	-0.055776
Spatially weighted vaccination	NA	NA	2	3	-0.0286	0.0153	-1.87	0.0615	0.001388	-0.058588
Spatially weighted vaccination	NA	NA	3	3	-0.0321	0.016	-2	0.0452	-0.00074	-0.06346
Spatially weighted vaccination	NA	NA	4	3	-0.0322	0.0165	-1.95	0.0514	0.00014	-0.06454
Spatially weighted vaccination	NA	NA	5	3	-0.0325	0.0168	-1.93	0.0533	0.000428	-0.065428
Spatially weighted vaccination	NA	NA	6	3	-0.0252	0.0168	-1.5	0.135	0.007728	-0.058128
Spatially weighted vaccination	NA	NA	7	3	-0.0189	0.0165	-1.15	0.25	0.01344	-0.05124
Temperature	NA	NA	NA	NA	0.369	0.185	2	0.0457	0.7316	0.0064
Precipitation	NA	NA	NA	NA	-0.608	0.0337	-18	0	-0.541948	-0.674052
Population density	NA	NA	NA	NA	-0.0385	0.314	-0.123	0.902	0.57694	-0.65394
Over65	NA	NA	NA	NA	0.293	0.751	0.39	0.697	1.76496	-1.17896
Tuesday dummy	NA	NA	NA	NA	-0.494	0.283	-1.75	0.0803	0.06068	-1.04868
Wednesday dummy	NA	NA	NA	NA	-0.859	0.254	-3.38	0.000722	-0.36116	-1.35684
Thursday dummy	NA	NA	NA	NA	0.116	0.24	0.485	0.627	0.5864	-0.3544
Friday dummy	NA	NA	NA	NA	-0.215	0.285	-0.754	0.451	0.3436	-0.7736
Holidays dummy	NA	NA	NA	NA	-1.33	0.255	-5.21	1.92e-07	-0.8302	-1.8298

## Sheet: A3.Results_Residential
Table A3. Estimated results for the residential time (the regression analyses are conducted seven times, from lag-1 to lag-7 regression)
	Waves	Phases	Lags	Doses	Coefficients	Standard error	Z value	P value	95% CI (upper)	95% CI (lower)
Infected cases	1	Increasing	1	NA	0.168	0.0386	4.35	1.34e-05	0.243656	0.092344
Infected cases	1	Increasing	2	NA	0.204	0.0267	7.63	2.42e-14	0.256332	0.151668
Infected cases	1	Increasing	3	NA	0.262	0.0315	8.29	2.22e-16	0.32374	0.20026
Infected cases	1	Increasing	4	NA	0.246	0.0395	6.23	4.58e-10	0.32342	0.16858
Infected cases	1	Increasing	5	NA	0.247	0.0438	5.65	1.6e-08	0.332848	0.161152
Infected cases	1	Increasing	6	NA	0.248	0.0591	4.2	2.66e-05	0.363836	0.132164
Infected cases	1	Increasing	7	NA	0.182	0.0758	2.4	0.0163	0.330568	0.033432
Infected cases	2	Increasing	1	NA	0.0877	0.0127	6.92	4.42e-12	0.112592	0.062808
Infected cases	2	Increasing	2	NA	0.11	0.017	6.5	8.1e-11	0.14332	0.07668
Infected cases	2	Increasing	3	NA	0.0964	0.014	6.87	6.25e-12	0.12384	0.06896
Infected cases	2	Increasing	4	NA	0.0686	0.0141	4.85	1.2e-06	0.096236	0.040964
Infected cases	2	Increasing	5	NA	0.0877	0.0129	6.8	1.01e-11	0.112984	0.062416
Infected cases	2	Increasing	6	NA	0.0504	0.0131	3.85	0.000117	0.076076	0.024724
Infected cases	2	Increasing	7	NA	0.054	0.0108	4.99	6.11e-07	0.075168	0.032832
Infected cases	3	Increasing	1	NA	0.0616	0.0134	4.59	4.46e-06	0.087864	0.035336
Infected cases	3	Increasing	2	NA	0.0544	0.0155	3.5	0.000471	0.08478	0.02402
Infected cases	3	Increasing	3	NA	0.0911	0.0151	6.05	1.46e-09	0.120696	0.061504
Infected cases	3	Increasing	4	NA	0.0721	0.0168	4.3	1.71e-05	0.105028	0.039172
Infected cases	3	Increasing	5	NA	0.0749	0.0162	4.62	3.8e-06	0.106652	0.043148
Infected cases	3	Increasing	6	NA	0.0703	0.0156	4.5	6.87e-06	0.100876	0.039724
Infected cases	3	Increasing	7	NA	0.048	0.0136	3.53	0.000423	0.074656	0.021344
Infected cases	4	Increasing	1	NA	0.0387	0.0145	2.67	0.0077	0.06712	0.01028
Infected cases	4	Increasing	2	NA	0.069	0.016	4.31	1.66e-05	0.10036	0.03764
Infected cases	4	Increasing	3	NA	0.0689	0.0174	3.97	7.19e-05	0.103004	0.034796
Infected cases	4	Increasing	4	NA	0.0809	0.0198	4.09	4.38e-05	0.119708	0.042092
Infected cases	4	Increasing	5	NA	0.0684	0.0176	3.88	0.000102	0.102896	0.033904
Infected cases	4	Increasing	6	NA	0.0638	0.0242	2.63	0.00847	0.111232	0.016368
Infected cases	4	Increasing	7	NA	0.0864	0.0363	2.38	0.0174	0.157548	0.015252
Infected cases	5	Increasing	1	NA	0.0279	0.019	1.47	0.143	0.06514	-0.00934
Infected cases	5	Increasing	2	NA	0.0869	0.0209	4.16	3.24e-05	0.127864	0.045936
Infected cases	5	Increasing	3	NA	0.125	0.045	2.78	0.00541	0.2132	0.0368
Infected cases	5	Increasing	4	NA	0.139	0.0425	3.27	0.00106	0.2223	0.0557
Infected cases	5	Increasing	5	NA	0.132	0.0262	5.03	4.81e-07	0.183352	0.080648
Infected cases	5	Increasing	6	NA	0.0584	0.0353	1.65	0.098	0.127588	-0.010788
Infected cases	5	Increasing	7	NA	0.0621	0.0177	3.52	0.000434	0.096792	0.027408
Infected cases	6	Increasing	1	NA	0.0279	0.0192	1.45	0.146	0.065532	-0.009732
Infected cases	6	Increasing	2	NA	0.0335	0.0204	1.64	0.1	0.073484	-0.006484
Infected cases	6	Increasing	3	NA	0.0496	0.0223	2.22	0.0262	0.093308	0.005892
Infected cases	6	Increasing	4	NA	0.0908	0.0199	4.55	5.24e-06	0.129804	0.051796
Infected cases	6	Increasing	5	NA	0.0689	0.0186	3.71	0.00021	0.105356	0.032444
Infected cases	6	Increasing	6	NA	0.0754	0.0242	3.11	0.00184	0.122832	0.027968
Infected cases	6	Increasing	7	NA	0.0951	0.0258	3.68	0.00023	0.145668	0.044532
Infected cases	1	Decreasing	1	NA	0.0919	0.0317	2.9	0.00377	0.154032	0.029768
Infected cases	1	Decreasing	2	NA	0.119	0.0301	3.94	8.26e-05	0.177996	0.060004
Infected cases	1	Decreasing	3	NA	0.0713	0.0299	2.38	0.0171	0.129904	0.012696
Infected cases	1	Decreasing	4	NA	0.144	0.023	6.25	4.11e-10	0.18908	0.09892
Infected cases	1	Decreasing	5	NA	0.0717	0.0245	2.92	0.00349	0.11972	0.02368
Infected cases	1	Decreasing	6	NA	0.0924	0.0388	2.38	0.0173	0.168448	0.016352
Infected cases	1	Decreasing	7	NA	0.0564	0.0399	1.41	0.158	0.134604	-0.021804
Infected cases	2	Decreasing	1	NA	0.0767	0.0154	4.98	6.27e-07	0.106884	0.046516
Infected cases	2	Decreasing	2	NA	0.0839	0.0178	4.71	2.44e-06	0.118788	0.049012
Infected cases	2	Decreasing	3	NA	0.0502	0.0116	4.32	1.54e-05	0.072936	0.027464
Infected cases	2	Decreasing	4	NA	0.031	0.0167	1.86	0.0636	0.063732	-0.001732
Infected cases	2	Decreasing	5	NA	0.0487	0.0208	2.35	0.0189	0.089468	0.007932
Infected cases	2	Decreasing	6	NA	0.0482	0.0127	3.8	0.000143	0.073092	0.023308
Infected cases	2	Decreasing	7	NA	0.0463	0.0123	3.77	0.000161	0.070408	0.022192
Infected cases	3	Decreasing	1	NA	0.018	0.0312	0.577	0.564	0.079152	-0.043152
Infected cases	3	Decreasing	2	NA	0.0599	0.0368	1.63	0.103	0.132028	-0.012228
Infected cases	3	Decreasing	3	NA	0.057	0.0215	2.65	0.00806	0.09914	0.01486
Infected cases	3	Decreasing	4	NA	0.0305	0.0249	1.23	0.22	0.079304	-0.018304
Infected cases	3	Decreasing	5	NA	0.0365	0.0326	1.12	0.263	0.100396	-0.027396
Infected cases	3	Decreasing	6	NA	0.023	0.0329	0.7	0.484	0.087484	-0.041484
Infected cases	3	Decreasing	7	NA	0.0117	0.0242	0.482	0.63	0.059132	-0.035732
Infected cases	4	Decreasing	1	NA	0.053	0.0153	3.47	0.000526	0.082988	0.023012
Infected cases	4	Decreasing	2	NA	0.117	0.00911	12.8	0	0.134856	0.0991444
Infected cases	4	Decreasing	3	NA	0.0695	0.0164	4.24	2.25e-05	0.101644	0.037356
Infected cases	4	Decreasing	4	NA	0.0783	0.0209	3.74	0.000185	0.119264	0.037336
Infected cases	4	Decreasing	5	NA	0.0709	0.0194	3.66	0.000254	0.108924	0.032876
Infected cases	4	Decreasing	6	NA	0.0574	0.0355	1.62	0.106	0.12698	-0.01218
Infected cases	4	Decreasing	7	NA	0.0445	0.0192	2.32	0.0203	0.082132	0.006868
Infected cases	5	Decreasing	1	NA	0.0191	0.0177	1.08	0.281	0.053792	-0.015592
Infected cases	5	Decreasing	2	NA	0.0252	0.0155	1.63	0.103	0.05558	-0.00518
Infected cases	5	Decreasing	3	NA	0.00793	0.0201	0.395	0.693	0.047326	-0.031466
Infected cases	5	Decreasing	4	NA	0.00596	0.0141	0.423	0.673	0.033596	-0.021676
Infected cases	5	Decreasing	5	NA	0.00879	0.0118	0.742	0.458	0.031918	-0.014338
Infected cases	5	Decreasing	6	NA	0.00621	0.0143	0.435	0.664	0.034238	-0.021818
Infected cases	5	Decreasing	7	NA	0.00446	0.0163	0.274	0.784	0.036408	-0.027488
Infected cases	6	Decreasing	1	NA	0.0375	0.0398	0.944	0.345	0.115508	-0.040508
Infected cases	6	Decreasing	2	NA	0.106	0.0466	2.27	0.0231	0.197336	0.014664
Infected cases	6	Decreasing	3	NA	0.171	0.0486	3.51	0.000446	0.266256	0.075744
Infected cases	6	Decreasing	4	NA	0.153	0.0618	2.48	0.0131	0.274128	0.031872
Infected cases	6	Decreasing	5	NA	0.171	0.0322	5.31	1.07e-07	0.234112	0.107888
Infected cases	6	Decreasing	6	NA	0.115	0.0307	3.76	0.000172	0.175172	0.054828
Infected cases	6	Decreasing	7	NA	0.0496	0.0405	1.22	0.221	0.12898	-0.02978
Spatially weighted infected cases	1	NA	1	NA	0.436	0.0468	9.31	0	0.527728	0.344272
Spatially weighted infected cases	1	NA	2	NA	0.403	0.0335	12	0	0.46866	0.33734
Spatially weighted infected cases	1	NA	3	NA	0.4	0.0357	11.2	0	0.469972	0.330028
Spatially weighted infected cases	1	NA	4	NA	0.433	0.0285	15.2	0	0.48886	0.37714
Spatially weighted infected cases	1	NA	5	NA	0.45	0.0497	9.05	0	0.547412	0.352588
Spatially weighted infected cases	1	NA	6	NA	0.46	0.0705	6.52	6.91e-11	0.59818	0.32182
Spatially weighted infected cases	1	NA	7	NA	0.377	0.0704	5.36	8.43e-08	0.514984	0.239016
Spatially weighted infected cases	2	NA	1	NA	0.0552	0.0305	1.81	0.0707	0.11498	-0.00458
Spatially weighted infected cases	2	NA	2	NA	0.111	0.0331	3.33	0.000856	0.175876	0.046124
Spatially weighted infected cases	2	NA	3	NA	0.0633	0.0251	2.52	0.0116	0.112496	0.014104
Spatially weighted infected cases	2	NA	4	NA	0.0564	0.0257	2.2	0.028	0.106772	0.006028
Spatially weighted infected cases	2	NA	5	NA	0.0542	0.0232	2.34	0.0193	0.099672	0.008728
Spatially weighted infected cases	2	NA	6	NA	0.03	0.0203	1.48	0.139	0.069788	-0.009788
Spatially weighted infected cases	2	NA	7	NA	0.0237	0.0146	1.62	0.105	0.052316	-0.004916
Spatially weighted infected cases	3	NA	1	NA	0.0411	0.0318	1.29	0.196	0.103428	-0.021228
Spatially weighted infected cases	3	NA	2	NA	0.034	0.0273	1.24	0.214	0.087508	-0.019508
Spatially weighted infected cases	3	NA	3	NA	0.0764	0.0452	1.69	0.0908	0.164992	-0.012192
Spatially weighted infected cases	3	NA	4	NA	0.0594	0.0427	1.39	0.165	0.143092	-0.024292
Spatially weighted infected cases	3	NA	5	NA	0.0885	0.0542	1.63	0.103	0.194732	-0.017732
Spatially weighted infected cases	3	NA	6	NA	0.0684	0.0574	1.19	0.233	0.180904	-0.044104
Spatially weighted infected cases	3	NA	7	NA	0.0178	0.0331	0.536	0.592	0.082676	-0.047076
Spatially weighted infected cases	4	NA	1	NA	0.0911	0.031	2.93	0.00335	0.15186	0.03034
Spatially weighted infected cases	4	NA	2	NA	0.105	0.0513	2.04	0.0414	0.205548	0.004452
Spatially weighted infected cases	4	NA	3	NA	0.0923	0.0404	2.29	0.0222	0.171484	0.013116
Spatially weighted infected cases	4	NA	4	NA	0.133	0.0624	2.13	0.0328	0.255304	0.010696
Spatially weighted infected cases	4	NA	5	NA	0.187	0.0652	2.86	0.00418	0.314792	0.059208
Spatially weighted infected cases	4	NA	6	NA	0.179	0.0531	3.37	0.000763	0.283076	0.074924
Spatially weighted infected cases	4	NA	7	NA	0.123	0.0719	1.71	0.0881	0.263924	-0.017924
Spatially weighted infected cases	5	NA	1	NA	-0.0115	0.0168	-0.688	0.492	0.021428	-0.044428
Spatially weighted infected cases	5	NA	2	NA	0.0328	0.014	2.34	0.0193	0.06024	0.00536
Spatially weighted infected cases	5	NA	3	NA	0.0659	0.0207	3.18	0.00148	0.106472	0.025328
Spatially weighted infected cases	5	NA	4	NA	0.0489	0.0288	1.7	0.0896	0.105348	-0.007548
Spatially weighted infected cases	5	NA	5	NA	0.0703	0.0228	3.08	0.00208	0.114988	0.025612
Spatially weighted infected cases	5	NA	6	NA	0.0613	0.0196	3.13	0.00174	0.099716	0.022884
Spatially weighted infected cases	5	NA	7	NA	0.0349	0.0133	2.63	0.00865	0.060968	0.008832
Spatially weighted infected cases	6	NA	1	NA	0.0195	0.00935	2.09	0.037	0.037826	0.001174
Spatially weighted infected cases	6	NA	2	NA	0.0242	0.00674	3.59	0.000331	0.0374104	0.0109896
Spatially weighted infected cases	6	NA	3	NA	0.024	0.00749	3.2	0.00139	0.0386804	0.0093196
Spatially weighted infected cases	6	NA	4	NA	0.0221	0.00537	4.12	3.74e-05	0.0326252	0.0115748
Spatially weighted infected cases	6	NA	5	NA	0.0174	0.00549	3.16	0.00156	0.0281604	0.0066396
Spatially weighted infected cases	6	NA	6	NA	0.0187	0.00753	2.48	0.0132	0.0334588	0.0039412
Spatially weighted infected cases	6	NA	7	NA	0.0195	0.00781	2.5	0.0124	0.0348076	0.0041924
DSE	1	NA	NA	NA	1.05	0.588	1.79	0.0741	2.20248	-0.10248
DSE	3	NA	NA	NA	0.177	0.0189	9.33	0	0.214044	0.139956
DSE	4	NA	NA	NA	0.253	0.148	1.7	0.0886	0.54308	-0.03708
DSE	5	NA	NA	NA	0.116	0.065	1.79	0.074	0.2434	-0.0114
Spatially weighted DSE	1	NA	NA	NA	0.205	0.0308	6.64	3.17e-11	0.265368	0.144632
Spatially weighted DSE	3	NA	NA	NA	0.0951	0.0416	2.29	0.0223	0.176636	0.013564
Spatially weighted DSE	4	NA	NA	NA	0.208	0.0852	2.44	0.0146	0.374992	0.041008
Spatially weighted DSE	5	NA	NA	NA	0.13	0.0559	2.32	0.0203	0.239564	0.020436
Vaccination	NA	NA	1	1	-0.0168	0.0221	-0.758	0.449	0.026516	-0.060116
Vaccination	NA	NA	2	1	-0.0141	0.0204	-0.69	0.49	0.025884	-0.054084
Vaccination	NA	NA	3	1	-0.0136	0.019	-0.72	0.472	0.02364	-0.05084
Vaccination	NA	NA	4	1	-0.0149	0.0177	-0.841	0.4	0.019792	-0.049592
Vaccination	NA	NA	5	1	-0.0144	0.018	-0.8	0.424	0.02088	-0.04968
Vaccination	NA	NA	6	1	-0.0116	0.0181	-0.641	0.522	0.023876	-0.047076
Vaccination	NA	NA	7	1	-0.0134	0.018	-0.744	0.457	0.02188	-0.04868
Vaccination	NA	NA	1	2	-0.0222	0.0207	-1.07	0.283	0.018372	-0.062772
Vaccination	NA	NA	2	2	-0.0258	0.0209	-1.24	0.216	0.015164	-0.066764
Vaccination	NA	NA	3	2	-0.0346	0.0213	-1.62	0.104	0.007148	-0.076348
Vaccination	NA	NA	4	2	-0.0372	0.0197	-1.89	0.0583	0.001412	-0.075812
Vaccination	NA	NA	5	2	-0.0451	0.0174	-2.59	0.00949	-0.010996	-0.079204
Vaccination	NA	NA	6	2	-0.0506	0.0171	-2.95	0.00319	-0.017084	-0.084116
Vaccination	NA	NA	7	2	-0.0521	0.0164	-3.17	0.00152	-0.019956	-0.084244
Vaccination	NA	NA	1	3	0.00735	0.0238	0.308	0.758	0.053998	-0.039298
Vaccination	NA	NA	2	3	0.00686	0.0242	0.283	0.777	0.054292	-0.040572
Vaccination	NA	NA	3	3	0.00625	0.0237	0.264	0.792	0.052702	-0.040202
Vaccination	NA	NA	4	3	0.00305	0.0234	0.13	0.896	0.048914	-0.042814
Vaccination	NA	NA	5	3	-0.000877	0.0212	-0.0415	0.967	0.040675	-0.042429
Vaccination	NA	NA	6	3	-0.00656	0.0208	-0.315	0.753	0.034208	-0.047328
Vaccination	NA	NA	7	3	-0.0159	0.0206	-0.771	0.441	0.024476	-0.056276
Spatially weighted vaccination	NA	NA	1	1	-0.0363	0.0201	-1.8	0.0712	0.003096	-0.075696
Spatially weighted vaccination	NA	NA	2	1	-0.0388	0.0189	-2.05	0.04	-0.001756	-0.075844
Spatially weighted vaccination	NA	NA	3	1	-0.0399	0.0186	-2.14	0.032	-0.003444	-0.076356
Spatially weighted vaccination	NA	NA	4	1	-0.0343	0.0187	-1.83	0.0676	0.002352	-0.070952
Spatially weighted vaccination	NA	NA	5	1	-0.0294	0.0183	-1.6	0.109	0.006468	-0.065268
Spatially weighted vaccination	NA	NA	6	1	-0.0285	0.018	-1.58	0.114	0.00678	-0.06378
Spatially weighted vaccination	NA	NA	7	1	-0.0271	0.0174	-1.56	0.119	0.007004	-0.061204
Spatially weighted vaccination	NA	NA	1	2	0.023	0.0168	1.37	0.171	0.055928	-0.009928
Spatially weighted vaccination	NA	NA	2	2	0.0236	0.0161	1.46	0.143	0.055156	-0.007956
Spatially weighted vaccination	NA	NA	3	2	0.0235	0.0163	1.44	0.149	0.055448	-0.008448
Spatially weighted vaccination	NA	NA	4	2	0.0195	0.0163	1.2	0.232	0.051448	-0.012448
Spatially weighted vaccination	NA	NA	5	2	0.0154	0.0164	0.938	0.348	0.047544	-0.016744
Spatially weighted vaccination	NA	NA	6	2	0.015	0.0165	0.907	0.365	0.04734	-0.01734
Spatially weighted vaccination	NA	NA	7	2	0.0113	0.0157	0.724	0.469	0.042072	-0.019472
Spatially weighted vaccination	NA	NA	1	3	-0.00644	0.0034	-1.89	0.0582	0.000224	-0.013104
Spatially weighted vaccination	NA	NA	2	3	-0.00587	0.0032	-1.83	0.0667	0.000402	-0.012142
Spatially weighted vaccination	NA	NA	3	3	-0.006	0.00323	-1.86	0.0635	0.0003308	-0.0123308
Spatially weighted vaccination	NA	NA	4	3	-0.0058	0.00308	-1.88	0.0602	0.0002368	-0.0118368
Spatially weighted vaccination	NA	NA	5	3	-0.0062	0.00304	-2.04	0.0415	-0.0002416	-0.0121584
Spatially weighted vaccination	NA	NA	6	3	-0.00664	0.00303	-2.19	0.0285	-0.0007012	-0.0125788
Spatially weighted vaccination	NA	NA	7	3	-0.00718	0.00303	-2.37	0.0176	-0.0012412	-0.0131188
Temperature	NA	NA	NA	NA	-0.0406	0.0374	-1.08	0.279	0.032704	-0.113904
Precipitation	NA	NA	NA	NA	0.187	0.00914	20.4	0	0.204914	0.169086
Population density	NA	NA	NA	NA	-0.0914	0.0505	-1.81	0.0704	0.00758	-0.19038
Over65	NA	NA	NA	NA	0.106	0.332	0.321	0.748	0.75672	-0.54472
Tuesday dummy	NA	NA	NA	NA	0.107	0.315	0.338	0.735	0.7244	-0.5104
Wednesday dummy	NA	NA	NA	NA	-0.00681	0.372	-0.0183	0.985	0.72231	-0.73593
Thursday dummy	NA	NA	NA	NA	0.0781	0.426	0.183	0.855	0.91306	-0.75686
Friday dummy	NA	NA	NA	NA	0.18	0.403	0.445	0.656	0.96988	-0.60988
Holidays dummy	NA	NA	NA	NA	-0.0621	0.407	-0.153	0.879	0.73562	-0.85982
